# Supplementary material for: Sulfur isotopes of hydrothermal vent fossils and insights into microbial sulfur cycling within a lower Paleozoic (Ordovician‐early Silurian) vent community
Source: Geobiology. 2022 May 18;20(4):465–78. doi: 10.1111/gbi.12495 (PMC9320992; doi:10.1111/gbi.12495)
Supplement: Supplementary file 3 — File S3 [file GBI-20-465-s001.xlsx]

## Sheet: main4
Spplementay File 3. Sulfur isotopic measurements performed on pyrite delineating recently-mineralized and ancient hydrothermal vent fossils, performed on a Cameca 1270 SIMS instrument at the Ion Microprobe Facility, University of Edinburgh, UK. Every 10-15 measurements performed on pyrite within vent samples were bracketed by 4-5 analyses of Balmat pyrite standard (in orange), which were used to …
Date	Analysis name	32S	% Std Err	34S	% Std Err	32S/34S	% Std Err	34S/32S	% Std Err	δ34S raw	Std @ t	δ34S corr.	Standard deviation (SD)	2SD	Standard error (SE)	2SE	Classification	Pyrite type 1	Pyrite type 2
2019-Feb-08	P23672-BalMat@1	257602400	0.30165	11526020	0.320469	22.3499	0.0207818	0.044743	0.0207821	14.0278	0.0447641	14.15	0.35	0.7	0.16	0.32
2019-Feb-08	P23672-BalMat@2	275768100	0.391303	12344060	0.410108	22.3405	0.0197554	0.0447618	0.0197539	14.4559	0.0447644	14.5732	0.35	0.7	0.16	0.32
2019-Feb-08	P23672-BalMat@3	283995800	0.395562	12715260	0.41501	22.3354	0.0204342	0.044772	0.0204315	14.6868	0.0447646	14.7992	0.35	0.7	0.16	0.32
2019-Feb-08	P23672-BalMat@4	288366700	0.402564	12914870	0.421422	22.3286	0.019787	0.0447856	0.0197852	14.9948	0.0447648	15.1023	0.35	0.7	0.16	0.32
2019-Feb-08	P23672-BalMat@5	285708300	0.457971	12791070	0.477656	22.337	0.0204478	0.0447689	0.0204479	14.6159	0.044765	14.7183	0.35	0.7	0.16	0.32
2019-Feb-08	P23672_area3_@1	270089700	0.294387	11933580	0.311141	22.633	0.0174562	0.0441834	0.0174503	1.34558	0.0447652	1.44174	0.35	0.7	0.16	0.32	so	other	smooth
2019-Feb-08	P23672_area3_@2	277091500	0.420356	12234750	0.439659	22.6483	0.020096	0.0441535	0.0200945	0.669307	0.0447655	0.7605	0.35	0.7	0.16	0.32	so	other	smooth
2019-Feb-08	P23672_area3_@3	277514400	0.353297	12254080	0.372265	22.647	0.0196665	0.044156	0.0196653	0.725059	0.0447657	0.811356	0.35	0.7	0.16	0.32	so	other	smooth
2019-Feb-08	P23672_area3_@4	264054400	0.209684	11625360	0.197784	22.7136	0.0251005	0.0440266	0.0251094	-2.20736	0.0447659	-2.1262	0.35	0.7	0.16	0.32	ptw	tube wall	porous
2019-Feb-08	P23672_area3_@5	267337000	0.279668	11772770	0.265062	22.7079	0.0194837	0.0440375	0.0194873	-1.95942	0.0447661	-1.88313	0.35	0.7	0.16	0.32	ptw	tube wall	porous
2019-Feb-08	P23672_area3_@6	275229600	0.540401	12107270	0.57798	22.7335	0.038812	0.043988	0.038813	-3.08149	0.0447663	-3.01017	0.35	0.7	0.16	0.32	mtw	tube wall	microbial
2019-Feb-08	P23672_area3_@7	278436100	0.421866	12309530	0.442214	22.6199	0.0214895	0.0442088	0.0214879	1.92237	0.0447665	1.98914	0.35	0.7	0.16	0.32	stw	tube wall	smooth
2019-Feb-08	P23672_area3_@8	274976300	0.38458	12154070	0.403607	22.6245	0.0207887	0.0441998	0.0207841	1.7184	0.0447668	1.78025	0.35	0.7	0.16	0.32	stw	tube wall	smooth
2019-Feb-08	P23672_area3_@9	270137000	0.168011	11880810	0.183649	22.7374	0.0347667	0.0439805	0.0347862	-3.25192	0.044767	-3.19525	0.35	0.7	0.16	0.32	mtw	tube wall	microbial
2019-Feb-08	P23672_area3_@10	279291700	0.4332	12338440	0.4515	22.6362	0.0198089	0.044177	0.0198013	1.20054	0.0447672	1.25255	0.35	0.7	0.16	0.32	stw	tube wall	smooth
2019-Feb-08	P23672_area3_@11	260053700	0.301511	11431520	0.291755	22.7487	0.0223439	0.0439585	0.0223551	-3.7496	0.0447674	-3.70273	0.35	0.7	0.16	0.32	ptw	tube wall	porous
2019-Feb-08	P23672_area3_@12	268949100	0.312566	11852670	0.341383	22.6914	0.0300355	0.0440695	0.0300297	-1.23397	0.0447676	-1.19186	0.35	0.7	0.16	0.32	ptw	tube wall	porous
2019-Feb-08	P23672-BalMat@6	272516400	0.297171	12199740	0.314194	22.3381	0.0181712	0.0447666	0.0181671	14.5629	0.0447679	14.6007	0.13	0.26	0.07	0.14
2019-Feb-08	P23672-BalMat@7	280072300	0.426415	12540840	0.446935	22.3332	0.0210725	0.0447764	0.0210691	14.7863	0.0447681	14.8192	0.13	0.26	0.07	0.14
2019-Feb-08	P23672-BalMat@9	275991700	0.445973	12355370	0.464345	22.3381	0.018746	0.0447665	0.0187468	14.5611	0.0447685	14.584	0.13	0.26	0.07	0.14
2019-Feb-08	P23672-BalMat@10	276460500	0.448311	12375310	0.467428	22.3401	0.0200812	0.0447627	0.0200785	14.4747	0.0447687	14.4926	0.13	0.26	0.07	0.14
2019-Feb-08	P23672_area2_@13	263782100	0.373622	11659120	0.392811	22.6248	0.019939	0.0441992	0.0199386	1.70457	0.044769	1.71737	0.13	0.26	0.07	0.14	stw	tube wall	smooth
2019-Feb-08	P23672_area2_@14	270038000	0.454194	11921330	0.4704	22.652	0.0174767	0.0441462	0.017473	0.50409	0.0447692	0.511971	0.13	0.26	0.07	0.14	stw	tube wall	smooth
2019-Feb-08	P23672_area2_@15	260456200	0.134401	11459040	0.133959	22.7293	0.0216839	0.0439961	0.0216906	-2.89973	0.0447694	-2.89676	0.13	0.26	0.07	0.14	ptw	tube wall	porous
2019-Feb-08	P23672_area2_@16	270165000	0.431503	11877080	0.420769	22.7465	0.0124807	0.0439627	0.0124842	-3.6551	0.0447696	-3.65701	0.13	0.26	0.07	0.14	mtw	tube wall	microbial
2019-Feb-08	P23672_area2_@17	267298500	0.183062	11783730	0.204446	22.6839	0.022326	0.0440842	0.022325	-0.902174	0.0447698	-0.908982	0.13	0.26	0.07	0.14	ptw	tube wall	porous
2019-Feb-08	P23672_area2_@18	273194200	0.144904	12048540	0.165458	22.6746	0.0215687	0.0441022	0.0215741	-0.493553	0.0447701	-0.505258	0.13	0.26	0.07	0.14	ptw	tube wall	porous
2019-Feb-08	P23672_area2_@19	269203700	0.309782	11876010	0.334453	22.6682	0.0268204	0.0441147	0.026817	-0.21026	0.0447703	-0.226865	0.13	0.26	0.07	0.14	ptw	tube wall	porous
2019-Feb-08	P23672_area2_@20	264873900	0.925524	11603840	0.922692	22.8263	0.0207805	0.0438091	0.0207901	-7.1362	0.0447705	-7.15755	0.13	0.26	0.07	0.14	an	anomalous	not pyrite
2019-Feb-08	P23672_area2_@21	301439800	1.3695	13227090	1.35485	22.7887	0.0162116	0.0438814	0.0162113	-5.49831	0.0447707	-5.52457	0.13	0.26	0.07	0.14	an	anomalous	not pyrite
2019-Feb-08	P23672_area2_@22	264232700	0.215525	11599440	0.194047	22.7796	0.0256314	0.043899	0.0256425	-5.09944	0.0447709	-5.13057	0.13	0.26	0.07	0.14	mtw	tube wall	microbial
2019-Feb-08	P23672_area2_@23	240479400	0.740949	10556020	0.722811	22.7807	0.0328652	0.0438969	0.032865	-5.14794	0.0447712	-5.18394	0.13	0.26	0.07	0.14	mtw	tube wall	microbial
2019-Feb-08	P23672_area2_@24	265797200	0.54761	11648400	0.526087	22.8179	0.023818	0.0438254	0.0238252	-6.76814	0.0447714	-6.80896	0.13	0.26	0.07	0.14	mtw	tube wall	microbial
2019-Feb-08	P23672_area2_@25	257741900	0.559058	11311770	0.543575	22.7849	0.0173886	0.0438887	0.0173832	-5.33355	0.0447716	-5.37929	0.13	0.26	0.07	0.14	mtw	tube wall	microbial
2019-Feb-08	P23672_area2_@26	268591100	0.41966	11866640	0.43889	22.6345	0.0199436	0.0441804	0.0199416	1.27782	0.0447718	1.22687	0.13	0.26	0.07	0.14	stw	tube wall	smooth
2019-Feb-08	P23672-BalMat@11	256521100	0.287674	11479880	0.307047	22.3455	0.0196893	0.0447517	0.0196926	14.2263	0.044772	14.1698	0.27	0.54	0.09	0.18
2019-Feb-08	P23672-BalMat@12	269516300	0.408799	12066160	0.430663	22.337	0.0230256	0.0447689	0.0230226	14.6161	0.0447722	14.5546	0.27	0.54	0.09	0.18
2019-Feb-08	P23672-BalMat@13	278327700	0.449233	12465510	0.469651	22.3282	0.0211265	0.0447864	0.0211238	15.0123	0.0447725	14.9457	0.27	0.54	0.09	0.18
2019-Feb-08	P23672-BalMat@14	277259200	0.44594	12415790	0.464538	22.3316	0.0199911	0.0447797	0.0199866	14.8611	0.0447727	14.7896	0.27	0.54	0.09	0.18
2019-Feb-08	P23672-BalMat@15	271467800	0.439132	12150280	0.460975	22.3429	0.0227746	0.0447569	0.0227739	14.344	0.0447729	14.2675	0.27	0.54	0.09	0.18
2019-Feb-08	P23672-BalMat@16	275620800	0.409066	12339910	0.42733	22.336	0.0196703	0.0447707	0.0196631	14.6569	0.0447731	14.5755	0.27	0.54	0.09	0.18
2019-Feb-08	P23672-BalMat@17	278053300	0.419259	12450880	0.43624	22.3323	0.0179496	0.0447781	0.0179485	14.8251	0.0447733	14.7387	0.27	0.54	0.09	0.18
2019-Feb-08	P23672-BalMat@18	279648700	0.451771	12525020	0.47284	22.3276	0.0216579	0.0447876	0.0216531	15.0393	0.0447736	14.9479	0.27	0.54	0.09	0.18
2019-Feb-08	P23672-BalMat@19	275587900	0.436335	12337360	0.458055	22.3381	0.0221692	0.0447666	0.022168	14.5642	0.0447738	14.4679	0.27	0.54	0.09	0.18
2019-Feb-08	P23672-BalMat@20	275136600	0.418879	12316710	0.43833	22.3389	0.0201483	0.0447651	0.0201462	14.5296	0.044774	14.4283	0.27	0.54	0.09	0.18
2019-Feb-08	P23672_area1_@27	249091000	0.611136	10933110	0.591531	22.7827	0.0205565	0.043893	0.0205533	-5.23428	0.0447742	-5.33848	0.27	0.54	0.09	0.18	mtw	tube wall	microbial
2019-Feb-08	P23672_area1_@28	261804200	0.629204	11522380	0.617145	22.721	0.0138204	0.0440121	0.0138216	-2.53643	0.0447744	-2.64579	0.27	0.54	0.09	0.18	mtw	tube wall	microbial
2019-Feb-08	P23672_area1_@29	261398400	0.688928	11484600	0.667631	22.7602	0.0234385	0.0439365	0.023438	-4.25047	0.0447747	-4.36451	0.27	0.54	0.09	0.18	mtw	tube wall	microbial
2019-Feb-08	P23672_area1_@30	278307200	0.488476	12237260	0.47482	22.7423	0.014974	0.0439709	0.014973	-3.46994	0.0447749	-3.58895	0.27	0.54	0.09	0.18	mtw	tube wall	microbial
2019-Feb-08	P23672_area1_@31	261550800	0.439842	11558100	0.461442	22.6296	0.0221453	0.0441899	0.0221453	1.49289	0.0447751	1.36838	0.27	0.54	0.09	0.18	stw	tube wall	smooth
2019-Feb-08	P23672_area1_@32	265955400	0.418915	11755200	0.441185	22.6249	0.0236269	0.0441991	0.0236165	1.70208	0.0447753	1.57264	0.27	0.54	0.09	0.18	stw	tube wall	smooth
2019-Feb-08	P23672_area1_@33	250280200	0.403309	11022320	0.440782	22.7074	0.0387412	0.0440387	0.0387441	-1.93336	0.0447755	-2.06722	0.27	0.54	0.09	0.18	ptw	tube wall	porous
2019-Feb-08	P23672_area1_@34	262272500	0.286685	11572000	0.308304	22.6647	0.0236248	0.0441215	0.0236235	-0.0559223	0.0447758	-0.194927	0.27	0.54	0.09	0.18	ptw	tube wall	porous
2019-Feb-08	P23672_area1_@35	270488500	0.22966	11922370	0.212564	22.6873	0.0201749	0.0440775	0.0201755	-1.05379	0.044776	-1.19755	0.27	0.54	0.09	0.18	mtw	tube wall	microbial
2019-Feb-08	P23672_area1_@36	253558400	0.518338	11135000	0.497961	22.7709	0.0217425	0.0439158	0.021738	-4.71801	0.0447762	-4.86611	0.27	0.54	0.09	0.18	mtw	tube wall	microbial
2019-Feb-08	P23672-BalMat@28	257396200	0.413461	11521840	0.433318	22.3402	0.0215573	0.0447623	0.0215561	14.4278	0.0447764	14.3113	0.28	0.56	0.13	0.26
2019-Feb-08	P23672-BalMat@29	267115200	0.395841	11961850	0.414762	22.3309	0.0198744	0.044781	0.0198711	14.85	0.0447766	14.7285	0.28	0.56	0.13	0.26
2019-Feb-08	P23672-BalMat@30	270910000	0.428102	12135860	0.446683	22.3235	0.0192741	0.044796	0.0192708	15.1897	0.0447769	15.0632	0.28	0.56	0.13	0.26
2019-Feb-08	P23672-BalMat@31	267710600	0.426479	11989000	0.44692	22.3301	0.0209391	0.0447827	0.0209405	14.8892	0.0447771	14.7578	0.28	0.56	0.13	0.26
2019-Feb-08	P23672-BalMat@32	266047300	0.472736	11911960	0.491377	22.3349	0.0193152	0.0447731	0.0193159	14.6708	0.0447773	14.5344	0.28	0.56	0.13	0.26
Slope of sample Balmat pyrite 34S/32S measurements:				M	2.19234e-07
Intercept of sample Balmat pyrite 34S/32S measurements:				C	0.0447617
Average of sample Balmat pyrite d34S corr. measurements:				Mean	14.6509
Standard deviation of sample Balmat pyrite d34S corr. measurements:				Stdev	0.242296
Standard error of thre mean of sample Balmat pyrite d34S corr. measurements:				SEM	0.0505223
2019-Feb-08	P23671-BalMat@1	242749200	0.310261	10864920	0.32792	22.3427	0.0188137	0.0447573	0.0188134	14.4804	0.0447622	14.52	0.14	0.28	0.06	0.12
2019-Feb-08	P23671-BalMat@2	249377800	0.396992	11162050	0.415901	22.3419	0.0193233	0.0447589	0.0193243	14.5175	0.0447625	14.5505	0.14	0.28	0.06	0.12
2019-Feb-08	P23671-BalMat@3	252185000	0.446414	11290580	0.467436	22.3363	0.0218845	0.0447702	0.0218774	14.7734	0.0447627	14.7998	0.14	0.28	0.06	0.12
2019-Feb-08	P23671-BalMat@4	252998000	0.480421	11326820	0.501228	22.3366	0.0214012	0.0447695	0.0214042	14.7576	0.044763	14.7774	0.14	0.28	0.06	0.12
2019-Feb-08	P23671-BalMat@5	252772800	0.454414	11314010	0.476953	22.342	0.0233013	0.0447587	0.0232977	14.5128	0.0447633	14.526	0.14	0.28	0.06	0.12
2019-Feb-08	P23671_area3_@1	215854700	0.318912	9511893	0.34276	22.6935	0.0253765	0.0440656	0.0253702	-1.19903	0.0447636	-1.19253	0.14	0.28	0.06	0.12	ctw	tube wall	colloform
2019-Feb-08	P23671_area3_@2	221317200	0.330065	9753993	0.355201	22.6903	0.0263881	0.0440718	0.0263933	-1.05827	0.0447639	-1.05827	0.14	0.28	0.06	0.12	ctw	tube wall	colloform
2019-Feb-08	P23671_area3_@3	219219200	0.830538	9619328	0.820603	22.7891	0.0121935	0.0438806	0.012194	-5.39047	0.0447642	-5.39694	0.14	0.28	0.06	0.12	mtw	tube wall	microbial
2019-Feb-08	P23671_area3_@4	232800300	0.435812	10214120	0.423862	22.7918	0.0151542	0.0438755	0.0151553	-5.50788	0.0447645	-5.52083	0.14	0.28	0.06	0.12	mtw	tube wall	microbial
2019-Feb-08	P23671_area3_@5	236897100	0.411675	10396390	0.389092	22.7861	0.0252059	0.0438865	0.0252073	-5.25855	0.0447648	-5.27798	0.14	0.28	0.06	0.12	mtw	tube wall	microbial
2019-Feb-08	P23671_area3_@6	229647600	0.0565737	10120310	0.0536201	22.6917	0.0187594	0.0440689	0.0187547	-1.12287	0.0447651	-1.14888	0.14	0.28	0.06	0.12	ctw	tube wall	colloform
2019-Feb-08	P23671_area3_@7	228708100	0.599105	10019130	0.582228	22.8267	0.0205554	0.0438083	0.0205644	-7.02924	0.0447654	-7.06156	0.14	0.28	0.06	0.12	mtw	tube wall	microbial
2019-Feb-08	P23671_area3_@8	229263000	0.307144	10103760	0.342689	22.6914	0.0368182	0.0440697	0.0368135	-1.10519	0.0447657	-1.1442	0.14	0.28	0.06	0.12	mtw	tube wall	microbial
2019-Feb-08	P23671_area3_@9	233182600	0.38557	10295070	0.406355	22.6503	0.0217792	0.0441496	0.0217784	0.704937	0.044766	0.659344	0.14	0.28	0.06	0.12	ctw	tube wall	colloform
2019-Feb-08	P23671_area3_@10	232257600	0.188275	10249050	0.203153	22.6615	0.021689	0.0441277	0.0216917	0.21036	0.0447662	0.158279	0.14	0.28	0.06	0.12	ctw	tube wall	colloform
2019-Feb-08	P23671_area3_@11	227868000	0.0846303	10038750	0.094455	22.6989	0.0212007	0.044055	0.021204	-1.43748	0.0447665	-1.49597	0.14	0.28	0.06	0.12	ctw	tube wall	colloform
2019-Feb-08	P23671_area3_@12	236507300	0.442324	10447370	0.464177	22.6384	0.0225592	0.0441727	0.0225563	1.23034	0.0447668	1.16517	0.14	0.28	0.06	0.12	so	other	smooth
2019-Feb-08	P23671_area3_@13	228189500	0.433295	10087950	0.456066	22.6205	0.0235669	0.0442078	0.0235696	2.02547	0.0447671	1.95373	0.14	0.28	0.06	0.12	so	other	smooth
2019-Feb-08	P23671_area3_@14	240044800	0.741205	10557960	0.721343	22.7353	0.0264518	0.0439845	0.0264413	-3.03522	0.0447674	-3.11309	0.14	0.28	0.06	0.12	mtw	tube wall	microbial
2019-Feb-08	P23671_area3_@15	228551700	0.874657	10030890	0.851181	22.7839	0.0246615	0.0438906	0.0246692	-5.16403	0.0447677	-5.24821	0.14	0.28	0.06	0.12	mtw	tube wall	microbial
2019-Feb-08	P23671-BalMat@6	239881100	0.395208	10735250	0.414264	22.3455	0.0198126	0.0447517	0.0198115	14.3539	0.0447683	14.2548	0.24	0.48	0.11	0.22
2019-Feb-08	P23671-BalMat@7	250732600	0.431801	11224440	0.450897	22.3385	0.0201846	0.0447659	0.0201848	14.6751	0.0447686	14.5694	0.24	0.48	0.11	0.22
2019-Feb-08	P23671-BalMat@8	257379100	0.434863	11525830	0.454368	22.331	0.0208174	0.0447808	0.0208159	15.0132	0.0447689	14.9009	0.24	0.48	0.11	0.22
2019-Feb-08	P23671-BalMat@9	254687100	0.489677	11402090	0.509407	22.3373	0.0206609	0.0447682	0.0206563	14.7267	0.0447692	14.6079	0.24	0.48	0.11	0.22
2019-Feb-08	P23671-BalMat@10	253229900	0.41905	11335020	0.438265	22.3408	0.0199819	0.0447611	0.0199827	14.5663	0.044768	14.4738	0.24	0.48	0.11	0.22
2019-Feb-08	P23671_area4_@16	201424000	0.720673	8842793	0.701467	22.7777	0.0211086	0.0439026	0.0211143	-4.89363	0.0447694	-5.01668	0.24	0.48	0.11	0.22	mtw	tube wall	microbial
2019-Feb-08	P23671_area4_@17	234062600	0.261988	10281020	0.253999	22.7664	0.0210905	0.0439244	0.0210941	-4.3986	0.0447697	-4.52819	0.24	0.48	0.11	0.22	mtw	tube wall	microbial
2019-Feb-08	P23671_area4_@18	235263600	0.396012	10387070	0.420505	22.6501	0.0258468	0.04415	0.0258408	0.714457	0.04477	0.577687	0.24	0.48	0.11	0.22	ctw	tube wall	colloform
2019-Feb-08	P23671_area4_@19	225969700	0.246138	9963633	0.270179	22.6797	0.0252158	0.0440923	0.0252193	-0.593159	0.0447703	-0.736254	0.24	0.48	0.11	0.22	ctw	tube wall	colloform
2019-Feb-08	P23671_area4_@20	227300500	0.232547	10020270	0.25922	22.6844	0.0399016	0.0440833	0.0398892	-0.796022	0.0447706	-0.94559	0.24	0.48	0.11	0.22	mtw	tube wall	microbial
2019-Feb-08	P23671_area4_@21	221778200	0.344926	9754999	0.323434	22.7345	0.0222962	0.043986	0.0222998	-3.00235	0.0447709	-3.15808	0.24	0.48	0.11	0.22	mtw	tube wall	microbial
2019-Feb-08	P23671_area4_@22	238137700	0.358754	10518780	0.379435	22.6396	0.0216844	0.0441704	0.0216826	1.1773	0.0447712	1.01441	0.24	0.48	0.11	0.22	ptw	tube wall	porous
2019-Feb-08	P23671_area4_@23	241637000	0.48414	10671780	0.505224	22.6431	0.0222928	0.0441637	0.0222933	1.02476	0.0447715	0.855376	0.24	0.48	0.11	0.22	ptw	tube wall	porous
2019-Feb-08	P23671_area4_@24	241994200	0.46534	10696620	0.486189	22.6239	0.0220087	0.0442011	0.0220013	1.87406	0.0447718	1.69802	0.24	0.48	0.11	0.22	so	other	smooth
2019-Feb-08	P23671_area8_@25	214094100	0.630218	9420549	0.614258	22.7259	0.0178624	0.0440028	0.0178541	-2.62247	0.0447721	-2.80421	0.24	0.48	0.11	0.22	mtw	tube wall	microbial
2019-Feb-08	P23671_area8_@26	228891900	0.283986	10098950	0.306266	22.6652	0.0233221	0.0441205	0.0233169	0.0464828	0.0447724	-0.142255	0.24	0.48	0.11	0.22	mtw	tube wall	microbial
2019-Feb-08	P23671_area8_@27	222599100	0.296238	9814936	0.316013	22.6799	0.0207196	0.0440919	0.0207111	-0.601319	0.0447727	-0.796437	0.24	0.48	0.11	0.22	mtw	tube wall	microbial
2019-Feb-08	P23671-BalMat@11	251315600	0.397114	11251330	0.415366	22.3368	0.0190784	0.0447691	0.0190774	14.748	0.0447729	14.5433	0.16	0.32	0.09	0.18
2019-Feb-08	P23671-BalMat@12	252000100	0.469416	11280750	0.48712	22.3393	0.0189303	0.0447641	0.0189309	14.6352	0.0447732	14.4239	0.16	0.32	0.09	0.18
2019-Feb-08	P23671-BalMat@13	249588900	0.462872	11170570	0.48296	22.3438	0.0208999	0.0447551	0.0209017	14.43	0.0447735	14.2122	0.16	0.32	0.09	0.18
Slope of sample Balmat pyrite 34S/32S measurements:				M	2.91374e-07
Intercept of sample Balmat pyrite 34S/32S measurements:				C	0.0447619
Average of sample Balmat pyrite d34S corr. measurements:				Mean	14.63
Standard deviation of sample Balmat pyrite d34S corr. measurements:				Stdev	0.175642
Standard error of thre mean of sample Balmat pyrite d34S corr. measurements:				SEM	0.0487143
2019-July-30	P23934_standard_balmat_py@1	185798200	1.92673	8275066	1.90102	22.4507	0.0273427	0.0445421	0.0273533	14.1362	0.0445597	14.2301	0.18	0.36	0.06	0.12
2019-July-30	P23934_standard_balmat_py@2	184838100	1.86077	8234736	1.83574	22.4442	0.0264857	0.044555	0.026486	14.429	0.04456	14.5162	0.18	0.36	0.06	0.12
2019-July-30	P23934_standard_balmat_py@3	182632600	1.86128	8136303	1.83616	22.4446	0.0275349	0.0445541	0.0275493	14.4085	0.0445603	14.489	0.18	0.36	0.06	0.12
2019-July-30	P23934_standard_balmat_py@4	181122000	1.85907	8069661	1.83348	22.4428	0.0266092	0.0445578	0.0266137	14.4919	0.0445606	14.5657	0.18	0.36	0.06	0.12
2019-July-30	P23934_standard_balmat_py@5	181268100	1.91793	8076312	1.89348	22.4424	0.0254139	0.0445585	0.0254193	14.5085	0.0445609	14.5756	0.18	0.36	0.06	0.12
2019-July-30	P23934_standard_balmat_py@6	181196400	1.94041	8073977	1.91433	22.4399	0.0281005	0.0445636	0.0281082	14.6237	0.0445612	14.6841	0.18	0.36	0.06	0.12
2019-July-30	P23934_standard_balmat_py@7	180465300	1.93243	8040392	1.90784	22.4428	0.0264495	0.0445577	0.0264636	14.4905	0.0445615	14.5442	0.18	0.36	0.06	0.12
2019-July-30	P23934_standard_balmat_py@8	179269600	1.78363	7989714	1.75985	22.4358	0.0253019	0.0445718	0.0253115	14.8104	0.0445618	14.8575	0.18	0.36	0.06	0.12
2019-July-30	P23934_standard_balmat_py@9	180219100	1.8275	8029842	1.80144	22.4417	0.0269059	0.04456	0.0269047	14.5429	0.0445621	14.5832	0.18	0.36	0.06	0.12
2019-July-30	P23934_standard_balmat_py@10	178439000	1.87121	7951519	1.84558	22.4389	0.0270698	0.0445656	0.0270779	14.6706	0.0445623	14.7043	0.18	0.36	0.06	0.12
2019-July-30	P23934_area1_py@1	170243800	2.48443	7442988	2.46629	22.8711	0.0226647	0.0437234	0.0226844	-4.50532	0.0445626	-4.47884	0.18	0.36	0.06	0.12	mtw	tube wall	microbial
2019-July-30	P23934_area1_py@2	185438900	2.05878	8079004	2.04488	22.9519	0.0175365	0.0435693	0.0175337	-8.01274	0.0445629	-7.99289	0.18	0.36	0.06	0.12	an	anomalous	not pyrite
2019-July-30	P23934_area1_py@3	187314800	2.20479	8192427	2.1961	22.8636	0.011515	0.0437377	0.0115142	-4.17837	0.0445632	-4.16502	0.18	0.36	0.06	0.12	mtw	tube wall	microbial
2019-July-30	P23934_area1_py@4	189121800	2.22583	8262767	2.21342	22.8872	0.0157202	0.0436925	0.0157315	-5.20726	0.0445635	-5.20048	0.18	0.36	0.06	0.12	mtw	tube wall	microbial
2019-July-30	P23934_area1_py@5	178722500	1.75868	7833842	1.74111	22.8128	0.019194	0.043835	0.0191969	-1.96327	0.0445638	-1.96305	0.18	0.36	0.06	0.12	mtw	tube wall	microbial
2019-July-30	P23934_area1_py@6	169226400	2.09504	7420046	2.07344	22.8047	0.0237758	0.0438506	0.0237819	-1.60832	0.0445641	-1.61468	0.18	0.36	0.06	0.12	mtw	tube wall	microbial
2019-July-30	P23934_area1_py@7	171752500	2.18796	7509507	2.15938	22.8687	0.0319618	0.043728	0.0319878	-4.40036	0.0445644	-4.41327	0.18	0.36	0.06	0.12	mtw	tube wall	microbial
2019-July-30	P23934_standard_balmat_py@11	164902700	2.00691	7348577	1.98612	22.4383	0.0224232	0.0445666	0.0224294	14.694	0.0445647	14.6742	0.12	0.24	0.05	0.1
2019-July-30	P23934_standard_balmat_py@12	165433400	1.8902	7370869	1.86495	22.4422	0.0264351	0.0445589	0.0264385	14.5187	0.044565	14.4922	0.12	0.24	0.05	0.1
2019-July-30	P23934_standard_balmat_py@13	164759100	1.84871	7341322	1.8241	22.4408	0.0259086	0.0445617	0.0259081	14.5827	0.0445653	14.5495	0.12	0.24	0.05	0.1
2019-July-30	P23934_standard_balmat_py@14	167965800	1.92568	7485189	1.90383	22.438	0.0226795	0.0445674	0.022683	14.7104	0.0445656	14.6705	0.12	0.24	0.05	0.1
2019-July-30	P23934_standard_balmat_py@15	163140200	1.84148	7267996	1.81593	22.4444	0.0266011	0.0445545	0.0265952	14.4188	0.0445659	14.3722	0.12	0.24	0.05	0.1
2019-July-30	P23934_area1_py@8	166394100	1.41946	7297605	1.37961	22.7988	0.0412173	0.0438621	0.0412018	-1.34717	0.0445665	-1.40621	0.12	0.24	0.05	0.1	stw	tube wall	smooth
2019-July-30	P23934_area1_py@9	159377600	1.75324	6999057	1.7291	22.7695	0.0262268	0.0439184	0.0262436	-0.0639662	0.0445668	-0.129676	0.12	0.24	0.05	0.1	stw	tube wall	smooth
2019-July-30	P23934_area1_py@10	159612000	1.76595	7005183	1.74232	22.7831	0.0244723	0.0438923	0.024474	-0.659805	0.0445662	-0.712298	0.12	0.24	0.05	0.1	stw	tube wall	smooth
2019-July-30	P23934_area3_py@1	148661100	2.38115	6503257	2.35693	22.857	0.0267747	0.0437503	0.0267811	-3.89195	0.0445671	-3.96398	0.12	0.24	0.05	0.1	mtw	tube wall	microbial
2019-July-30	P23934_area3_py@2	170217300	2.37405	7450197	2.36728	22.8467	0.0105831	0.04377	0.010584	-3.44274	0.0445673	-3.52137	0.12	0.24	0.05	0.1	mtw	tube wall	microbial
2019-July-30	P23934_area3_py@3	153603100	1.81446	6736770	1.79326	22.7991	0.0237907	0.0438615	0.0237931	-1.36038	0.0445676	-1.44576	0.12	0.24	0.05	0.1	mtw	tube wall	microbial
2019-July-30	P23934_area3_py@4	151472400	1.86536	6639157	1.82554	22.812	0.0412296	0.0438368	0.0412314	-1.92389	0.0445679	-2.0158	0.12	0.24	0.05	0.1	mtw	tube wall	microbial
2019-July-30	P23934_area3_py@5	156059800	1.87753	6839860	1.83937	22.8133	0.0400657	0.0438342	0.0400452	-1.98126	0.0445682	-2.07975	0.12	0.24	0.05	0.1	mtw	tube wall	microbial
2019-July-30	P23934_area3_py@6	155382400	2.25461	6776388	2.23164	22.9277	0.0305363	0.0436155	0.0305833	-6.96245	0.0445685	-7.06699	0.12	0.24	0.05	0.1	mtw	tube wall	microbial
2019-July-30	P23934_area3_py@7	175487100	2.96229	7664450	2.9671	22.8968	0.0102596	0.0436742	0.0102588	-5.62528	0.0445688	-5.73652	0.12	0.24	0.05	0.1	mtw	tube wall	microbial
2019-July-30	P23934_area3_py@8	150855400	1.81268	6623146	1.78925	22.7752	0.0251914	0.0439075	0.0251954	-0.314187	0.0445691	-0.432609	0.12	0.24	0.05	0.1	stw	tube wall	smooth
2019-July-30	P23934_area3_py@9	152236800	1.75568	6684452	1.733	22.7731	0.0262199	0.0439116	0.026229	-0.219699	0.0445694	-0.344725	0.12	0.24	0.05	0.1	stw	tube wall	smooth
2019-July-30	P23934_area3_py@10	151661000	1.55109	6657551	1.53141	22.779	0.0217325	0.0439002	0.0217441	-0.480166	0.0445697	-0.611748	0.12	0.24	0.05	0.1	stw	tube wall	smooth
2019-July-30	P23934_standard_balmat_py@16	148086700	1.90916	6600978	1.8862	22.4322	0.0253221	0.0445788	0.025323	14.9707	0.04457	14.8304	0.11	0.22	0.05	0.1
2019-July-30	P23934_standard_balmat_py@17	150889500	2.08622	6724534	2.06558	22.4368	0.0233518	0.0445697	0.0233675	14.7626	0.0445703	14.6156	0.11	0.22	0.05	0.1
2019-July-30	P23934_standard_balmat_py@18	150007200	1.8986	6686711	1.8793	22.4321	0.0215948	0.0445791	0.0216005	14.9768	0.0445706	14.8231	0.11	0.22	0.05	0.1
2019-July-30	P23934_standard_balmat_py@19	150862400	1.83566	6723869	1.81368	22.4352	0.0231773	0.0445729	0.0231743	14.8372	0.0445709	14.6769	0.11	0.22	0.05	0.1
2019-July-30	P23934_standard_balmat_py@20	150980600	1.84551	6730320	1.82367	22.4312	0.024577	0.0445808	0.0245795	15.016	0.0445712	14.8489	0.11	0.22	0.05	0.1
2019-July-30	P23934_area5_py@1	162913600	1.49681	7135685	1.47968	22.8298	0.0203383	0.0438025	0.0203386	-2.70323	0.0445715	-2.87397	0.11	0.22	0.05	0.1	mtw	tube wall	microbial
2019-July-30	P23934_area5_py@2	179409900	1.85465	7815000	1.83668	22.9556	0.0228312	0.0435623	0.0228473	-8.17211	0.0445718	-8.34845	0.11	0.22	0.05	0.1	mtw	tube wall	microbial
2019-July-30	P23934_area5_py@3	159334400	2.38861	6968953	2.38176	22.8627	0.0114256	0.0437393	0.0114292	-4.14195	0.044572	-4.32557	0.11	0.22	0.05	0.1	mtw	tube wall	microbial
2019-July-30	P23934_area5_py@4	157649500	1.8514	6905080	1.83687	22.8298	0.0161805	0.0438024	0.0161818	-2.70528	0.0445723	-2.89574	0.11	0.22	0.05	0.1	mtw	tube wall	microbial
2019-July-30	P23934_area5_py@5	158052300	3.67844	6891373	3.64479	22.9297	0.0491437	0.0436118	0.0491687	-7.04532	0.0445726	-7.2415	0.11	0.22	0.05	0.1	mtw	tube wall	microbial
2019-July-30	P23934_area5_py@6	146998400	1.32308	6411847	1.27778	22.9235	0.048552	0.0436235	0.0485489	-6.77848	0.0445729	-6.98126	0.11	0.22	0.05	0.1	mtw	tube wall	microbial
2019-July-30	P23934_area5_py@7	146334600	1.72467	6430303	1.70076	22.7553	0.0252834	0.0439459	0.0252898	0.560788	0.0445732	0.349919	0.11	0.22	0.05	0.1	stw	tube wall	smooth
2019-July-30	P23934_area5_py@8	145585900	1.69565	6395156	1.67511	22.7636	0.022281	0.0439299	0.0222703	0.196272	0.0445735	-0.021113	0.11	0.22	0.05	0.1	stw	tube wall	smooth
2019-July-30	P23934_area5_py@9	147670000	1.75261	6488654	1.73262	22.7567	0.0233415	0.0439432	0.0233462	0.499087	0.0445738	0.275041	0.11	0.22	0.05	0.1	stw	tube wall	smooth
2019-July-30	P23934_area5_py@10	145065200	1.74575	6360349	1.72127	22.8059	0.0258797	0.0438483	0.0258889	-1.66046	0.0445741	-1.8906	0.11	0.22	0.05	0.1	stw	tube wall	smooth
2019-July-30	P23934_area5_py@11	156663500	2.90164	6818527	2.89345	22.9751	0.0126405	0.0435254	0.0126352	-9.01316	0.0445744	-9.24814	0.11	0.22	0.05	0.1	mtw	tube wall	microbial
2019-July-30	P23934_area5_py@12	148890600	2.48126	6524064	2.45889	22.8194	0.0250211	0.0438224	0.0250252	-2.25083	0.0445747	-2.49399	0.11	0.22	0.05	0.1	mtw	tube wall	microbial
2019-July-30	P23934_area5_py@13	142690900	1.90302	6255744	1.87569	22.8074	0.0303416	0.0438455	0.030347	-1.72398	0.044575	-1.97385	0.11	0.22	0.05	0.1	stw	tube wall	smooth
2019-July-30	P23934_area5_py@14	143843500	1.73505	6303096	1.71118	22.8193	0.0245308	0.0438225	0.0245302	-2.24765	0.0445753	-2.50396	0.11	0.22	0.05	0.1	stw	tube wall	smooth
2019-July-30	P23934_standard_balmat_py@21	141778800	1.8846	6319974	1.86454	22.4319	0.0210995	0.0445795	0.0211021	14.9871	0.0445756	14.7196	0.12	0.24	0.05	0.1
2019-July-30	P23934_standard_balmat_py@22	142558900	1.89086	6353450	1.8669	22.4361	0.0264365	0.0445711	0.0264484	14.7949	0.0445759	14.5208	0.12	0.24	0.05	0.1
2019-July-30	P23934_standard_balmat_py@23	141221300	1.8209	6295052	1.79859	22.432	0.024277	0.0445793	0.0242775	14.9811	0.0445762	14.7003	0.12	0.24	0.05	0.1
2019-July-30	P23934_standard_balmat_py@24	142432500	1.85761	6349505	1.83522	22.4303	0.0243938	0.0445826	0.0244033	15.0567	0.0445765	14.7692	0.12	0.24	0.05	0.1
2019-July-30	P23934_standard_balmat_py@25	142048800	1.79505	6332829	1.77521	22.429	0.0235355	0.0445851	0.0235323	15.1143	0.0445767	14.8201	0.12	0.24	0.05	0.1
2019-July-30	P23934_area7_py@1	147163300	1.69425	6430860	1.6552	22.8811	0.0433756	0.0437044	0.0434131	-4.93746	0.044577	-5.23243	0.12	0.24	0.05	0.1	pti	tube infill	porous
2019-July-30	P23934_area7_py@2	142324800	2.08599	6231132	2.0599	22.8386	0.030528	0.0437856	0.0305501	-3.08779	0.0445773	-3.38988	0.12	0.24	0.05	0.1	pti	tube infill	porous
2019-July-30	P23934_area7_py@3	153339200	2.39881	6692249	2.38393	22.9114	0.0188144	0.0436464	0.0188268	-6.25732	0.0445776	-6.565	0.12	0.24	0.05	0.1	pti	tube infill	porous
2019-July-30	P23934_area7_py@4	150939500	2.20745	6608218	2.19507	22.84	0.0144859	0.0437829	0.0144871	-3.15085	0.0445779	-3.46606	0.12	0.24	0.05	0.1	pti	tube infill	porous
2019-July-30	P23934_area7_py@5	154362800	2.57239	6748945	2.56721	22.8715	0.010543	0.0437225	0.0105435	-4.52604	0.0445782	-4.84738	0.12	0.24	0.05	0.1	pti	tube infill	porous
2019-July-30	P23934_area6_py@1	149504500	1.2013	6552930	1.18205	22.8139	0.0213545	0.0438329	0.0213667	-2.01109	0.0445785	-2.33981	0.12	0.24	0.05	0.1	mtw	tube wall	microbial
2019-July-30	P23934_area6_py@2	136716500	1.38448	5991446	1.3551	22.8169	0.0317952	0.0438273	0.0317994	-2.14018	0.0445788	-2.47544	0.12	0.24	0.05	0.1	mtw	tube wall	microbial
2019-July-30	P23934_area6_py@3	137455900	1.4113	6023870	1.38487	22.8169	0.0291528	0.0438271	0.0291628	-2.14291	0.0445791	-2.48475	0.12	0.24	0.05	0.1	stw	tube wall	smooth
2019-July-30	P23934_area6_py@4	138014700	1.32642	6049519	1.29925	22.8126	0.0292233	0.0438354	0.029227	-1.95439	0.0445794	-2.30287	0.12	0.24	0.05	0.1	mtw	tube wall	microbial
2019-July-30	P23934_area6_py@5	147120200	1.32132	6407825	1.29208	22.9578	0.0379857	0.0435582	0.0380002	-8.26546	0.0445797	-8.61827	0.12	0.24	0.05	0.1	an	anomalous	not pyrite
2019-July-30	P23934_area6_py@6	153013600	1.7484	6682348	1.73234	22.897	0.0188389	0.0436739	0.0188411	-5.6312	0.04458	-5.9915	0.12	0.24	0.05	0.1	mtw	tube wall	microbial
2019-July-30	P23934_area6_py@7	130841000	0.887511	5723590	0.850829	22.8586	0.0407809	0.0437473	0.0407689	-3.95957	0.0445803	-4.32704	0.12	0.24	0.05	0.1	mtw	tube wall	microbial
2019-July-30	P23934_area6_py@8	166780600	0.947626	7256842	0.923853	22.9816	0.0290347	0.0435132	0.0290391	-9.29139	0.0445806	-9.66341	0.12	0.24	0.05	0.1	an	anomalous	not pyrite
2019-July-30	P23934_area6_py@9	139020500	1.41176	6091488	1.38582	22.8205	0.0284651	0.0438203	0.028479	-2.29933	0.0445809	-2.68056	0.12	0.24	0.05	0.1	mtw	tube wall	microbial
2019-July-30	P23934_area6_py@10	138986800	1.33225	6088131	1.29776	22.8272	0.0375542	0.0438074	0.0375355	-2.59235	0.0445812	-2.98004	0.12	0.24	0.05	0.1	mtw	tube wall	microbial
2019-July-30	P23934_standard_balmat_py@26	135038800	1.89145	6018286	1.87111	22.4365	0.0233023	0.0445703	0.0233002	14.778	0.0445814	14.3769	0.13	0.26	0.06	0.12
2019-July-30	P23934_standard_balmat_py@27	137340100	1.96151	6122860	1.9429	22.4292	0.0198677	0.0445848	0.0198619	15.1077	0.0445817	14.6998	0.13	0.26	0.06	0.12
2019-July-30	P23934_standard_balmat_py@28	135807900	1.80233	6054175	1.78136	22.4305	0.0225235	0.0445822	0.0225257	15.0474	0.044582	14.6328	0.13	0.26	0.06	0.12
2019-July-30	P23934_standard_balmat_py@29	136641300	1.93467	6090854	1.9159	22.4323	0.020835	0.0445786	0.0208449	14.9661	0.0445823	14.5449	0.13	0.26	0.06	0.12
2019-July-30	P23934_standard_balmat_py@30	135956300	1.8321	6060920	1.81371	22.4302	0.0197095	0.0445827	0.0197084	15.0608	0.0445826	14.6328	0.13	0.26	0.06	0.12
2019-July-30	P23934_area8_py@1	127180800	2.12312	5575129	2.11013	22.8109	0.0178611	0.0438386	0.0178679	-1.88176	0.0445829	-2.30919	0.13	0.26	0.06	0.12	stw	tube wall	smooth
2019-July-30	P23934_area8_py@2	126055700	1.65335	5529184	1.63346	22.7969	0.0231426	0.0438657	0.0231404	-1.26407	0.0445832	-1.69833	0.13	0.26	0.06	0.12	stw	tube wall	smooth
2019-July-30	P23934_area8_py@3	133904500	2.06238	5877482	2.04954	22.7814	0.0170797	0.0438954	0.0170878	-0.589224	0.0445835	-1.03037	0.13	0.26	0.06	0.12	stw	tube wall	smooth
2019-July-30	P23934_area8_py@4	121889600	2.14583	5332334	2.13339	22.8574	0.0173828	0.0437495	0.0173876	-3.91017	0.0445838	-4.35641	0.13	0.26	0.06	0.12	stw	tube wall	smooth
2019-July-30	P23934_area8_py@5	137615000	2.00874	5986743	1.98651	22.9846	0.0282734	0.0435074	0.0283	-9.42367	0.0445841	-9.87397	0.13	0.26	0.06	0.12	ftw	tube wall	framboidal
2019-July-30	P23934_area8_py@6	172466300	2.38549	7508099	2.38053	22.9701	0.0168789	0.0435349	0.0168767	-8.79732	0.0445844	-9.25443	0.13	0.26	0.06	0.12	ftw	tube wall	framboidal
2019-July-30	P23934_area8_py@7	141451100	2.20775	6196201	2.21042	22.8289	0.0115903	0.0438041	0.0115905	-2.66703	0.0445847	-3.13354	0.13	0.26	0.06	0.12	stw	tube wall	smooth
2019-July-30	P23934_standard_balmat_py@31	133808000	1.84377	5964514	1.8195	22.4321	0.0267842	0.044579	0.0267971	14.9757	0.044585	14.4942	1.07	2.14	0.48	0.96
2019-July-30	P23934_standard_balmat_py@32	134728700	1.8251	6005895	1.79723	22.4306	0.0296078	0.044582	0.0296202	15.0447	0.0445853	14.5565	1.07	2.14	0.48	0.96
2019-July-30	P23934_standard_balmat_py@33	133604000	1.82035	5956175	1.79585	22.4293	0.0266013	0.0445846	0.0266025	15.1027	0.0445856	14.6078	1.07	2.14	0.48	0.96
2019-July-30	P23934_standard_balmat_py@34	144205200	1.67003	6413271	1.6321	22.4828	0.0389769	0.0444786	0.0389782	12.6891	0.0445859	12.1887	1.07	2.14	0.48	0.96
2019-July-30	P23934_standard_balmat_py@35	134643800	1.79341	6002816	1.76915	22.4283	0.0258023	0.0445866	0.0258034	15.1492	0.0445862	14.6409	1.07	2.14	0.48	0.96
Slope of sample Balmat pyrite 34S/32S measurements:				M	2.93872e-07
Intercept of sample Balmat pyrite 34S/32S measurements:				C	0.0445594
Average of sample Balmat pyrite d34S corr. measurements:				Mean	14.63
Standard deviation of sample Balmat pyrite d34S corr. measurements:				Stdev	0.126737
Standard error of thre mean of sample Balmat pyrite d34S corr. measurements:				SEM	0.0220621
2019-July-31	MG-BalMat-PY@1	378376000	0.117052	16924560	0.109517	22.3566	0.0206902	0.0447295	0.0206926	14.396	0.0447396	14.4011	0.15	0.3	0.05	0.1
2019-July-31	MG-BalMat-PY@2	378631300	0.111619	16938600	0.0971396	22.3531	0.0204843	0.0447365	0.0204844	14.5548	0.0447406	14.5372	0.15	0.3	0.05	0.1
2019-July-31	MG-BalMat-PY@3	372754200	0.137891	16673870	0.12417	22.3555	0.0201759	0.0447317	0.0201788	14.445	0.0447416	14.4047	0.15	0.3	0.05	0.1
2019-July-31	MG-BalMat-PY@4	370033200	0.148304	16553570	0.133914	22.3536	0.0189623	0.0447355	0.0189607	14.5319	0.0447426	14.4689	0.15	0.3	0.05	0.1
2019-July-31	MG-BalMat-PY@5	369351700	0.158806	16523770	0.141899	22.3527	0.0210594	0.0447375	0.0210602	14.5754	0.0447436	14.4897	0.15	0.3	0.05	0.1
2019-July-31	MG-BalMat-PY@6	370001600	0.149336	16554220	0.133071	22.3508	0.0198118	0.0447411	0.0198085	14.6589	0.0447446	14.5505	0.15	0.3	0.05	0.1
2019-July-31	MG-BalMat-PY@7	366027600	0.142862	16377200	0.127786	22.3498	0.0192966	0.0447433	0.0192981	14.707	0.0447456	14.5758	0.15	0.3	0.05	0.1
2019-July-31	MG-BalMat-PY@8	365267100	0.126095	16345170	0.111908	22.347	0.0203719	0.0447487	0.0203713	14.8308	0.0447466	14.677	0.15	0.3	0.05	0.1
2019-July-31	MG-BalMat-PY@9	364766600	0.125431	16322000	0.111176	22.3481	0.0202842	0.0447466	0.0202828	14.7825	0.0447477	14.606	0.15	0.3	0.05	0.1
2019-July-31	MG-BalMat-PY@10	366961200	0.089725	16420810	0.0816909	22.3473	0.0210193	0.0447481	0.0210211	14.8176	0.0447487	14.6184	0.15	0.3	0.05	0.1
2019-July-31	P23935_area1_py@1	349633900	1.03896	15330740	1.02864	22.8056	0.0111595	0.0438489	0.0111588	-5.57617	0.0447497	-5.79363	0.15	0.3	0.05	0.1	mtw	tube wall	microbial
2019-July-31	P23935_area1_py@2	340218300	1.02481	14928190	1.01668	22.79	0.00967641	0.043879	0.009675	-4.894	0.0447507	-5.13387	0.15	0.3	0.05	0.1	mtw	tube wall	microbial
2019-July-31	P23935_area1_py@3	353029900	1.55548	15469290	1.54918	22.8209	0.00946519	0.0438195	0.00946937	-6.24314	0.0447517	-6.5049	0.15	0.3	0.05	0.1	mtw	tube wall	microbial
2019-July-31	P23935_area1_py@4	336453600	0.741473	14757870	0.735893	22.7981	0.00864308	0.0438634	0.00864373	-5.24755	0.0447527	-5.53182	0.15	0.3	0.05	0.1	mtw	tube wall	microbial
2019-July-31	P23935_area1_py@5	272935400	5.97816	12045340	5.96134	22.6545	0.0190608	0.0441413	0.0190625	1.05592	0.0447537	0.747462	0.15	0.3	0.05	0.1	an	anomalous	not pyrite
2019-July-31	P23935_area1_py@6	373743300	1.21339	16372050	1.212	22.8281	0.00519497	0.0438057	0.00519402	-6.55474	0.0447547	-6.88306	0.15	0.3	0.05	0.1	mtw	tube wall	microbial
2019-July-31	P23935_area1_py@7	337928900	0.780671	14836890	0.769431	22.7759	0.0128847	0.0439061	0.0128863	-4.27851	0.0447557	-4.62984	0.15	0.3	0.05	0.1	ptw	tube wall	porous
2019-July-31	P23935_area1_py@8	330724800	0.916735	14518060	0.909756	22.7799	0.00883303	0.0438982	0.00883365	-4.45653	0.0447567	-4.83006	0.15	0.3	0.05	0.1	ptw	tube wall	porous
2019-July-31	P23935_area1_py@9	311721100	0.584024	13711350	0.573557	22.7343	0.0155668	0.0439865	0.0155766	-2.45539	0.0447577	-2.85196	0.15	0.3	0.05	0.1	ptw	tube wall	porous
2019-July-31	P23935_area1_py@10	308534100	0.794339	13553600	0.774027	22.7633	0.0221694	0.0439303	0.022173	-3.72878	0.0447587	-4.14712	0.15	0.3	0.05	0.1	ptw	tube wall	porous
2019-July-31	MG-BalMat-PY@11	340067200	0.107501	15225160	0.121111	22.3359	0.0202239	0.0447709	0.0202215	15.3343	0.0447597	14.8852	0.11	0.22	0.05	0.1
2019-July-31	MG-BalMat-PY@12	337498900	0.0959378	15110760	0.109035	22.3351	0.0182766	0.0447727	0.0182787	15.3742	0.0447607	14.9024	0.11	0.22	0.05	0.1
2019-July-31	MG-BalMat-PY@13	333660500	0.0675784	14937240	0.0670779	22.3375	0.0179834	0.0447678	0.0179855	15.2637	0.0447617	14.7693	0.11	0.22	0.05	0.1
2019-July-31	MG-BalMat-PY@14	336005600	0.218009	15039710	0.204157	22.3411	0.0140945	0.0447606	0.0140914	15.0993	0.0447627	14.5823	0.11	0.22	0.05	0.1
2019-July-31	MG-BalMat-PY@15	330521800	0.093775	14797680	0.0843182	22.336	0.0188045	0.0447707	0.0188054	15.3299	0.0447637	14.7901	0.11	0.22	0.05	0.1
2019-July-31	P23935_area2_py@1	277983500	1.096	12201420	1.08499	22.7824	0.01374	0.0438936	0.0137398	-4.56176	0.0447647	-5.11324	0.11	0.22	0.05	0.1	mtw	tube wall	microbial
2019-July-31	P23935_area2_py@2	285061100	0.886944	12529430	0.869791	22.7507	0.0195734	0.0439548	0.019577	-3.1752	0.0447657	-3.74973	0.11	0.22	0.05	0.1	mtw	tube wall	microbial
2019-July-31	P23935_area2_py@3	289432900	0.488623	12735380	0.472968	22.7264	0.0178732	0.0440018	0.0178793	-2.10863	0.0447667	-2.70607	0.11	0.22	0.05	0.1	mtw	tube wall	microbial
2019-July-31	P23935_area2_py@4	296145700	0.661639	13021440	0.649668	22.7426	0.013884	0.0439704	0.0138861	-2.82051	0.0447677	-3.43981	0.11	0.22	0.05	0.1	ptw	tube wall	porous
2019-July-31	P23935_area2_py@5	299593500	0.481883	13139710	0.476317	22.8005	0.0106439	0.0438587	0.0106432	-5.35414	0.0447687	-5.99409	0.11	0.22	0.05	0.1	mtw	tube wall	microbial
2019-July-31	P23935_area2_py@6	309310200	0.72177	13574680	0.712518	22.7855	0.0117903	0.0438875	0.0117904	-4.7001	0.0447697	-5.3627	0.11	0.22	0.05	0.1	mtw	tube wall	microbial
2019-July-31	P23935_area2_py@7	273124200	0.32719	12025760	0.311162	22.7114	0.0179061	0.0440308	0.0179078	-1.4505	0.0447707	-2.13758	0.11	0.22	0.05	0.1	ptw	tube wall	porous
2019-July-31	P23935_area2_py@8	278753200	0.300554	12281900	0.28156	22.696	0.0206015	0.0440606	0.0206035	-0.774234	0.0447717	-1.4841	0.11	0.22	0.05	0.1	ptw	tube wall	porous
2019-July-31	P23935_area2_py@9	287156200	0.594145	12603890	0.585869	22.7829	0.0118071	0.0438925	0.0118056	-4.58671	0.0447727	-5.3161	0.11	0.22	0.05	0.1	mtw	tube wall	microbial
2019-July-31	P23935_area2_py@10	332135900	0.589369	14555190	0.580075	22.8188	0.011732	0.0438234	0.0117334	-6.15288	0.0447737	-6.90333	0.11	0.22	0.05	0.1	mtw	tube wall	microbial
2019-July-31	P23935_area2_py@11	284049100	0.595785	12486640	0.58459	22.7479	0.0125888	0.04396	0.0125924	-3.05568	0.0447747	-3.83074	0.11	0.22	0.05	0.1	ptw	tube wall	porous
2019-July-31	P23935_area2_py@12	296637800	0.1789	13115820	0.187154	22.6168	0.0109199	0.0442148	0.0109194	2.72278	0.0447757	1.92083	0.11	0.22	0.05	0.1	an	tube wall	smooth
2019-July-31	MG-BalMat-PY@16	317283600	0.104945	14210160	0.120125	22.328	0.0175448	0.0447868	0.0175481	15.6942	0.0447767	14.8592	0.03	0.06	0.01	0.02
2019-July-31	MG-BalMat-PY@17	317551800	0.0997256	14222640	0.110763	22.3273	0.0155328	0.0447883	0.0155334	15.7289	0.0447777	14.8711	0.03	0.06	0.01	0.02
2019-July-31	MG-BalMat-PY@18	312561700	0.0498292	13999000	0.0503029	22.3274	0.015281	0.0447879	0.0152825	15.7205	0.0447787	14.8401	0.03	0.06	0.01	0.02
2019-July-31	MG-BalMat-PY@19	309761100	0.0552398	13873750	0.0665577	22.3272	0.0156903	0.0447885	0.0156906	15.7332	0.0447797	14.8301	0.03	0.06	0.01	0.02
2019-July-31	MG-BalMat-PY@20	304767600	0.0528374	13649200	0.0563227	22.3286	0.0138639	0.0447856	0.013864	15.6667	0.0447807	14.741	0.03	0.06	0.01	0.02
2019-July-31	P23935_area5_py@1	266953800	0.7528	11706020	0.74539	22.8046	0.00925026	0.0438508	0.00924944	-5.5324	0.0447817	-6.461	0.03	0.06	0.01	0.02	mtw	tube wall	microbial
2019-July-31	P23935_area5_py@2	266636200	0.513303	11709750	0.503694	22.7702	0.011708	0.043917	0.0117081	-4.03176	0.0447827	-4.98401	0.03	0.06	0.01	0.02	mtw	tube wall	microbial
2019-July-31	P23935_area5_py@3	286011900	0.075743	12634800	0.0843647	22.6369	0.0124192	0.0441757	0.0124173	1.83583	0.0447837	0.8556	0.03	0.06	0.01	0.02	ptw	tube wall	porous
2019-July-31	P23935_area5_py@4	278381300	0.0597189	12291260	0.0692784	22.6487	0.0122561	0.0441526	0.0122574	1.31127	0.0447847	0.309203	0.03	0.06	0.01	0.02	ptw	tube wall	porous
2019-July-31	P23935_area5_py@5	260019800	0.552411	11435900	0.542821	22.7369	0.0112491	0.0439813	0.0112499	-2.57241	0.0447857	-3.59286	0.03	0.06	0.01	0.02	mtw	tube wall	microbial
2019-July-31	P23935_area5_py@6	256744900	0.479955	11284730	0.467805	22.7513	0.0140052	0.0439536	0.0140035	-3.20173	0.0447867	-4.2438	0.03	0.06	0.01	0.02	mtw	tube wall	microbial
2019-July-31	P23935_area5_py@7	253434400	0.108154	11174450	0.0972461	22.6798	0.017257	0.0440922	0.0172627	-0.058276	0.0447877	-1.12595	0.03	0.06	0.01	0.02	ptw	tube wall	porous
2019-July-31	P23935_area5_py@8	280094200	0.348285	12308790	0.332666	22.7554	0.0199449	0.0439456	0.019951	-3.3818	0.0447887	-4.46817	0.03	0.06	0.01	0.02	mtw	tube wall	microbial
2019-July-31	P23935_area5_py@9	266043200	0.45872	11702780	0.445025	22.7331	0.0152711	0.0439888	0.015268	-2.40277	0.0447897	-3.51248	0.03	0.06	0.01	0.02	mtw	tube wall	microbial
2019-July-31	P23935_area5_py@10	265446600	0.399908	11671460	0.388869	22.743	0.0148911	0.0439695	0.0148971	-2.84047	0.0447907	-3.97195	0.03	0.06	0.01	0.02	mtw	tube wall	microbial
2019-July-31	P23935_area5_py@11	297408800	0.0908385	13123400	0.104297	22.6625	0.0143023	0.0441257	0.0143014	0.701905	0.0447917	-0.455934	0.03	0.06	0.01	0.02	ptw	tube wall	porous
2019-July-31	P23935_area5_py@12	279885900	0.160369	12320620	0.153963	22.7168	0.0203926	0.0440203	0.0203935	-1.68931	0.0447927	-2.86666	0.03	0.06	0.01	0.02	mtw	tube wall	microbial
2019-July-31	MG-BalMat-PY@21	285961900	0.0714622	12809340	0.0603962	22.3245	0.0142008	0.0447939	0.0141991	15.8563	0.0447937	14.6356	0.11	0.22	0.05	0.1
2019-July-31	MG-BalMat-PY@22	288468000	0.0605687	12922130	0.054966	22.3236	0.0119626	0.0447957	0.0119618	15.8971	0.0447947	14.6537	0.11	0.22	0.05	0.1
2019-July-31	MG-BalMat-PY@23	291786500	0.22525	13068020	0.23408	22.3284	0.0182408	0.0447861	0.0182391	15.6783	0.0447957	14.4124	0.11	0.22	0.05	0.1
2019-July-31	MG-BalMat-PY@24	288723500	0.227955	12931360	0.221867	22.3273	0.0141397	0.0447882	0.0141412	15.7257	0.0447967	14.4371	0.11	0.22	0.05	0.1
2019-July-31	MG-BalMat-PY@25	286010600	0.0550476	12812310	0.0490784	22.3231	0.0155705	0.0447967	0.0155703	15.9178	0.0447977	14.6063	0.11	0.22	0.05	0.1
2019-July-31	P23935_area3_py@1	266530200	0.376556	11751110	0.363621	22.6811	0.0134407	0.0440896	0.0134428	-0.116333	0.0447987	-1.42943	0.11	0.22	0.05	0.1	mtw	tube wall	microbial
2019-July-31	P23935_area3_py@2	259237000	0.305599	11427740	0.292895	22.6847	0.0139634	0.0440825	0.0139609	-0.277576	0.0447997	-1.61276	0.11	0.22	0.05	0.1	mtw	tube wall	microbial
2019-July-31	P23935_area3_py@3	264927100	0.0356324	11695640	0.0344891	22.6518	0.0128751	0.0441466	0.0128721	1.17634	0.0448007	-0.18313	0.11	0.22	0.05	0.1	ptw	tube wall	porous
2019-July-31	P23935_area3_py@4	278045200	0.0905624	12279990	0.0990444	22.6422	0.011743	0.0441654	0.011741	1.60133	0.0448017	0.21894	0.11	0.22	0.05	0.1	ptw	tube wall	porous
2019-July-31	P23935_area3_py@5	267825100	0.461987	11772100	0.45392	22.7507	0.010745	0.0439548	0.0107477	-3.17497	0.0448027	-4.57301	0.11	0.22	0.05	0.1	mtw	tube wall	microbial
2019-July-31	P23935_area3_py@6	276134500	0.732808	12112130	0.725476	22.798	0.00976014	0.0438636	0.00975781	-5.24257	0.0448037	-6.6599	0.11	0.22	0.05	0.1	mtw	tube wall	microbial
2019-July-31	P23935_area3_py@7	269168200	0.95484	11836360	0.94506	22.7404	0.0112521	0.0439746	0.0112511	-2.72435	0.0448047	-4.16752	0.11	0.22	0.05	0.1	an	anomalous	not pyrite
2019-July-31	P23935_area3_py@8	273009600	0.395123	12026080	0.386688	22.7013	0.0102956	0.0440503	0.0102964	-1.00782	0.0448057	-2.47576	0.11	0.22	0.05	0.1	ptw	tube wall	porous
2019-July-31	P23935_area3_py@9	250846600	0.344136	11033990	0.331147	22.7338	0.0160905	0.0439874	0.0160966	-2.43543	0.0448067	-3.92352	0.11	0.22	0.05	0.1	mtw	tube wall	microbial
2019-July-31	P23935_area3_py@10	256505200	0.405892	11266770	0.396313	22.7663	0.011641	0.0439245	0.0116398	-3.86168	0.0448077	-5.36986	0.11	0.22	0.05	0.1	mtw	tube wall	microbial
2019-July-31	P23935_area3_py@11	254014000	0.396028	11171440	0.386954	22.7377	0.0116422	0.0439799	0.0116435	-2.60461	0.0448087	-4.13694	0.11	0.22	0.05	0.1	mtw	tube wall	microbial
2019-July-31	P23935_area3_py@12	263649500	0.468556	11575790	0.454609	22.7756	0.0169401	0.0439066	0.0169385	-4.26807	0.0448097	-5.82005	0.11	0.22	0.05	0.1	mtw	tube wall	microbial
2019-July-31	MG-BalMat-PY@26	287304500	0.115261	12875690	0.128656	22.3138	0.0141856	0.0448153	0.0141877	16.3416	0.0448107	14.7349	0.17	0.34	0.08	0.16
2019-July-31	MG-BalMat-PY@27	288801100	0.0934736	12942380	0.105728	22.3144	0.0136789	0.0448141	0.0136773	16.3128	0.0448117	14.6834	0.17	0.34	0.08	0.16
2019-July-31	MG-BalMat-PY@28	285485500	0.0845941	12790420	0.0950329	22.3203	0.0138124	0.0448023	0.0138133	16.0452	0.0448127	14.3936	0.17	0.34	0.08	0.16
2019-July-31	MG-BalMat-PY@29	285492500	0.0486865	12794210	0.0579929	22.3142	0.0136722	0.0448145	0.0136698	16.3224	0.0448137	14.6476	0.17	0.34	0.08	0.16
2019-July-31	MG-BalMat-PY@30	278081300	0.0581671	12458020	0.0617451	22.3215	0.015906	0.0447999	0.015902	15.9922	0.0448147	14.2953	0.17	0.34	0.08	0.16
Slope of sample Balmat pyrite 34S/32S measurements:				M	1.00093e-06
Intercept of sample Balmat pyrite 34S/32S measurements:				C	0.0447386
Average of sample Balmat pyrite d34S corr. measurements:				Mean	14.63
Standard deviation of sample Balmat pyrite d34S corr. measurements:				Stdev	0.169293
Standard error of thre mean of sample Balmat pyrite d34S corr. measurements:				SEM	0.0309086
