# Supplementary material for: Sulfur isotopes of hydrothermal vent fossils and insights into microbial sulfur cycling within a lower Paleozoic (Ordovician‐early Silurian) vent community
Source: Geobiology. 2022 May 18;20(4):465–78. doi: 10.1111/gbi.12495 (PMC9320992; doi:10.1111/gbi.12495)
Supplement: Supplementary file 4 — File S4 [file GBI-20-465-s003.xlsx]

## Sheet: full
Supplementary File 4: Results of all statistical tests performed on δ34S measurements. Significant test results are highlighted.
Sample		Main pyrite textures n
Code	Site	mtw	ctw	ptw	stw
P23671	EPR	14	8	x	x
P23672	JFR	13	x	10	8
P23934	YK OR6468	28	x	x	18
P23935	YK YKB	28	x	15	x
Sample		Shapiro-Wilk test results
Code	Site	mtw	ctw	ptw	stw
P23671	EPR	W = 0.92181, p-value = 0.2335	W = 0.85795, p-value = 0.1145	x	x
P23672	JFR	W = 0.96974, p-value = 0.8912	x	W = 0.93978, p-value = 0.5506	W = 0.92514, p-value = 0.473
P23934	YK OR6468	W = 0.9097, p-value = 0.01945	x	x	W = 0.9486, p-value = 0.4035
P23935	YK YKB	W = 0.95886, p-value = 0.3275	x	W = 0.94194, p-value = 0.4074	x
Sample		F-test results
Code	Site	mtw-ctw	mtw-ptw	mtw-stw	ptw-stw
P23671	EPR	F = 0.1579, num df = 7, denom df = 13, p-value = 0.02071	x	x	x
P23672	JFR	x	F = 1.5936, num df = 12, denom df = 9, p-value = 0.4911	F = 10.486, num df = 12, denom df = 7, p-value = 0.004663	F = 6.5796, num df = 9, denom df = 7, p-value = 0.02123
P23934	YK OR6468	x	x	F = 2.7544, num df = 27, denom df = 17, p-value = 0.03301	x
P23935	YK YKB	x	F = 0.59944, num df = 27, denom df = 14, p-value = 0.2466	x	x
Sample		Wilcoxon test results
Code	Site	mtw-ctw	mtw-ptw	mtw-stw	ptw-stw
P23671	EPR	W = 16, p-value = 0.004954	x	x	x
P23672	JFR	x	W = 11, p-value = 0.0003391	W = 0, p-value = 9.828e-06	W = 0, p-value = 4.571e-05
P23934	YK OR6468	x	x	W = 60.5, p-value = 1.714e-05	x
P23935	YK YKB	x	W = 55, p-value = 2.657e-05	x	x
Sample		T-test results
Code	Site	mtw-ctw	mtw-ptw	mtw-stw	ptw-stw
P23671	EPR	t = 4.657, df = 18.547, p-value = 0.0001822	x	x	x
P23672	JFR	x	t = -4.7227, df = 20.963, p-value = 0.0001162	t = -12.719, df = 15.375, p-value = 1.441e-09	t = -7.4146, df = 12.179, p-value = 7.445e-06
P23934	YK OR6468	x	x	t = -5.4513, df = 43.88, p-value = 2.161e-06	x
P23935	YK YKB	x	t = -4.7992, df = 23.195, p-value = 7.521e-05	x	x
